# Supplementary material for: Targeted Lipidomics of Mitochondria in a Cellular Alzheimer’s Disease Model
Source: Biomedicines. 2021 Aug 21;9(8):1062. doi: 10.3390/biomedicines9081062 (PMC8393816; doi:10.3390/biomedicines9081062)
Supplement: Supplementary file 1 [file biomedicines-09-01062-s001.zip]

Archive with 1 entries (1 files):
- biomedicines-1300503-supplementary.pdf
